# Supplementary material for: Serum sCD25 Protein as a Predictor of Lack of Long-Term Benefits from Immunotherapy in Non-Small Cell Lung Cancer: A Pilot Study
Source: Cancers (Basel). 2021 Jul 23;13(15):3702. doi: 10.3390/cancers13153702 (PMC8345204; doi:10.3390/cancers13153702)
Supplement: Supplementary file 1 [file cancers-13-03702-s001.zip]

Archive with 1 entries (1 files):
- cancers-1278648-supplementary.pdf
